# Supplementary material for: The Concordant Disruption of B7/CD28 Immune Regulators Predicts the Prognosis of Oral Carcinomas
Source: Int J Mol Sci. 2023 Mar 21;24(6):5931. doi: 10.3390/ijms24065931 (PMC10054118; doi:10.3390/ijms24065931)
Supplement: Supplementary file 1 [file ijms-24-05931-s001.zip]

Archive with 1 entries (1 files):
- ijms-2238389-supplementary.pdf
